# Supplementary material for: ﻿Novel Helicoma and Neohelicosporium (Tubeufiaceae, Tubeufiales) species and two new host records of Helicoma on tropical palms (Arecaceae) from China
Source: MycoKeys. 2024 Sep 13;108:287–315. doi: 10.3897/mycokeys.108.128889 (PMC11415625; doi:10.3897/mycokeys.108.128889)
Supplement: XML Treatment for Helicoma oleifera [file mycokeys.108.128889-treatment1.xml]

<!DOCTYPE tp:taxon-treatment
  PUBLIC "-//TaxonX//DTD Taxonomic Treatment Publishing DTD v0 20100105//EN" "tax-treatment-NSO.dtd">
<tp:taxon-treatment xmlns:tp="http://www.plazi.org/taxpub"><tp:treatment-meta><kwd-group><label>Taxon classification</label><kwd>
                <named-content content-type="kingdom">Fungi</named-content>
              </kwd><kwd>
                <named-content content-type="order">Tubeufiales</named-content>
              </kwd><kwd>
                <named-content content-type="family">Tubeufiaceae</named-content>
              </kwd></kwd-group><mixed-citation publication-type="journal"><person-group><name><surname>Xiong</surname><given-names>Yinru</given-names></name><name><surname>Hyde</surname><given-names>Kevin D.</given-names></name><name><surname>Lu</surname><given-names>Li</given-names></name><name><surname>Harishchandra</surname><given-names>Dulanjalee L.</given-names></name><name><surname>Mapook</surname><given-names>Ausana</given-names></name><name><surname>Xu</surname><given-names>Biao</given-names></name><name><surname>Alotibi</surname><given-names>Fatimah</given-names></name><name><surname>Manawasinghe</surname><given-names>Ishara S.</given-names></name></person-group><article-title>﻿Novel <italic><tp:taxon-name><tp:taxon-name-part taxon-name-part-type="genus" reg="Helicoma">Helicoma</tp:taxon-name-part></tp:taxon-name></italic> and <italic><tp:taxon-name><tp:taxon-name-part taxon-name-part-type="genus" reg="Neohelicosporium">Neohelicosporium</tp:taxon-name-part></tp:taxon-name></italic> (<tp:taxon-name><tp:taxon-name-part taxon-name-part-type="family">Tubeufiaceae</tp:taxon-name-part></tp:taxon-name>, <tp:taxon-name><tp:taxon-name-part taxon-name-part-type="order">Tubeufiales</tp:taxon-name-part></tp:taxon-name>) species and two new host records of <italic><tp:taxon-name><tp:taxon-name-part taxon-name-part-type="genus" reg="Helicoma">Helicoma</tp:taxon-name-part></tp:taxon-name></italic> on tropical palms (<tp:taxon-name><tp:taxon-name-part taxon-name-part-type="family">Arecaceae</tp:taxon-name-part></tp:taxon-name>) from China</article-title><source>MycoKeys</source><day>13</day><month>09</month><year>2024</year><volume>108</volume><fpage>287</fpage><lpage>315</lpage><pub-id pub-id-type="doi">10.3897/mycokeys.108.128889</pub-id></mixed-citation></tp:treatment-meta><tp:nomenclature><label>﻿</label><tp:taxon-name>
              <object-id xmlns:xlink="http://www.w3.org/1999/xlink" content-type="arpha" xlink:type="simple">0364608D-CFE2-5BF0-979D-99E43E0C5F94</object-id>
              <tp:taxon-name-part taxon-name-part-type="genus" reg="Helicoma">Helicoma</tp:taxon-name-part>
              <tp:taxon-name-part taxon-name-part-type="species" reg="oleifera">oleifera</tp:taxon-name-part>
              <object-id xmlns:xlink="http://www.w3.org/1999/xlink" xlink:type="simple">Index Fungorum: IF902153</object-id>
              <object-id xmlns:xlink="http://www.w3.org/1999/xlink" xlink:type="simple">Facesoffungi Number: FoF15911</object-id>
            </tp:taxon-name><tp:taxon-authority>Y.R. Xiong, Manawas. &amp; K.D. Hyde</tp:taxon-authority><tp:taxon-status xmlns:xlink="http://www.w3.org/1999/xlink" xlink:type="simple">sp. nov.</tp:taxon-status><xref ref-type="fig" rid="F1">Fig. 2</xref></tp:nomenclature><tp:treatment-sec sec-type="etymology" id="SECID0EYOBK"><title>Etymology.</title><p>Species epithet refers to the host species name “<italic>oleifera</italic>” from which the fungus was isolated.</p></tp:treatment-sec><tp:treatment-sec sec-type="Holotype" id="SECID0EIPBK"><title>Holotype.</title><p><abbrev xmlns:xlink="http://www.w3.org/1999/xlink" xlink:title="Mycological Herbarium of Zhongkai University of Agriculture and Engineering" id="ABBRID0EOPBK" xlink:type="simple">MHZU</abbrev> 23-0157.</p></tp:treatment-sec><tp:treatment-sec sec-type="description" id="SECID0ESPBK"><title>Description.</title><p><bold><italic>Saprobic</italic></bold> on the rotting petiole of <italic><tp:taxon-name><tp:taxon-name-part taxon-name-part-type="genus" reg="Elaeis">Elaeis</tp:taxon-name-part><tp:taxon-name-part taxon-name-part-type="species" reg="oleifera">oleifera</tp:taxon-name-part></tp:taxon-name></italic>. <bold><italic>Sexual morph</italic></bold>: Not observed. <bold><italic>Asexual morph</italic></bold>: Hyphomycetous, helicosporous. <italic>Colonies</italic> on the substratum superficial, effuse, gregarious, brown. <bold><italic>Mycelium</italic></bold> composed of partly immersed, partly superficial, hyaline, septate, branched hyphae. <bold><italic>Conidiophores</italic></bold> 145–360 µm long, 6.5–7.5 µm wide (x̄ = 210 × 6.5 μm, n = 20), macronematous, mononematous, cylindrical, unbranched or branched at base, straight to slightly bent, septate, deep brown at root part, brown at apex, pale brown at middle part mixing with some brown areas, smooth-walled with irregular inclusion. <bold><italic>Conidiogenous cells</italic></bold> 13–22 µm long, 5–7.5 µm wide (x̄ = 17 × 6.4 μm, n = 20), monoblastic, integrated, sympodial, terminal, cylindrical or fertile at the apex of conidiophores, brown, smooth-walled with irregular inclusion; with denticles, 1.3–2.3 µm long, 1.4–2.5 µm wide (x̄ = 1.6 × 1.8 μm, n = 20), arising from the apex portion of conidiophores as tooth-like and papillate protrusions, exposed or imbedded in the apex of conidiophore, mono- to polyblastic, brown, smooth-wall. <bold><italic>Conidia</italic></bold> 18–22.5 μm diam. (x̄ = 20.4 μm, n = 40) and conidial filament 6.8–9 μm wide (x̄ = 8.2 μm, n = 40), 45–55 μm long (x̄ = 50.6 μm, n = 40), solitary, acrogenous, helicoid, rounded at tip, tapering towards flat end, conic truncate at base, tightly coiled 1½ times, 8-septate, not becoming loose in water, guttulate, hyaline to pale brown, smooth-walled, the third cell shrinking and producing the root canal.</p></tp:treatment-sec><tp:treatment-sec sec-type="description" id="SECID0E3QBK"><title>Culture characteristics.</title><p><bold><italic>Conidia</italic></bold> germinating on water agar and germ tubes produced from conidia within 12 h. <bold><italic>Colonies</italic></bold> growing on <abbrev xmlns:xlink="http://www.w3.org/1999/xlink" xlink:title="potato dextrose agar" id="ABBRID0EKRBK" xlink:type="simple">PDA</abbrev> attaining 2.5 cm diam. after six weeks at 25 °C, irregular, undulate, rough, superficial and partially immersed, brown aerial mycelium mixed with pale brown, deep brown at up and down junction area; reverse brown with pale brown.</p></tp:treatment-sec><tp:treatment-sec sec-type="material" id="SECID0EORBK"><title>Material examined.</title><p>China, Yunnan Province, Xishuangbanna City, an unidentified forest beside National Highway 219 (<named-content xmlns:xlink="http://www.w3.org/1999/xlink" content-type="dwc:verbatimCoordinates" xlink:type="simple"><named-content content-type="geo-json" specific-use="{&#34;type&#34;:&#34;Point&#34;,&#34;coordinates&#34;:[101.400000,22.550000]}" id="NCID0EXRBK" xlink:type="simple">21°93'N, 101°24'E</named-content></named-content>, 549.6 m elev.), rotting petiole of the <italic><tp:taxon-name><tp:taxon-name-part taxon-name-part-type="genus" reg="Elaeis">Elaeis</tp:taxon-name-part><tp:taxon-name-part taxon-name-part-type="species" reg="oleifera">oleifera</tp:taxon-name-part></tp:taxon-name></italic>, 5 February 2023, Y.R. Xiong and Li Lu, XG198 (<abbrev xmlns:xlink="http://www.w3.org/1999/xlink" xlink:title="Mycological Herbarium of Zhongkai University of Agriculture and Engineering" id="ABBRID0EHSBK" xlink:type="simple">MHZU</abbrev> 23-0157, holotype); ex-type culture, <abbrev xmlns:xlink="http://www.w3.org/1999/xlink" xlink:title="Zhongkai University of Agriculture and Engineering" id="ABBRID0ELSBK" xlink:type="simple">ZHKUCC</abbrev> 24-0121, other living cultures <abbrev xmlns:xlink="http://www.w3.org/1999/xlink" xlink:title="Zhongkai University of Agriculture and Engineering" id="ABBRID0EPSBK" xlink:type="simple">ZHKUCC</abbrev> 24-0122, <abbrev xmlns:xlink="http://www.w3.org/1999/xlink" xlink:title="Zhongkai University of Agriculture and Engineering" id="ABBRID0ETSBK" xlink:type="simple">ZHKUCC</abbrev> 24-0766, <abbrev xmlns:xlink="http://www.w3.org/1999/xlink" xlink:title="Zhongkai University of Agriculture and Engineering" id="ABBRID0EXSBK" xlink:type="simple">ZHKUCC</abbrev> 24-0767.</p></tp:treatment-sec><tp:treatment-sec sec-type="notes" id="SECID0E2SBK"><title>Notes.</title><p>Four isolates obtained in this study from the rotting petiole of the <italic><tp:taxon-name><tp:taxon-name-part taxon-name-part-type="genus" reg="Elaeis">Elaeis</tp:taxon-name-part><tp:taxon-name-part taxon-name-part-type="species" reg="oleifera">oleifera</tp:taxon-name-part></tp:taxon-name></italic> clustered in an independent clade in the phylogenetic tree with 78% <abbrev xmlns:xlink="http://www.w3.org/1999/xlink" xlink:title="Maximum Likelihood" id="ABBRID0EMTBK" xlink:type="simple">ML</abbrev>, 76% <abbrev xmlns:xlink="http://www.w3.org/1999/xlink" xlink:title="Maximum Parsimony" id="ABBRID0EQTBK" xlink:type="simple">MP</abbrev> bootstrap support and 1.00 BIPP bootstrap support. The nucleotide differences between <italic><tp:taxon-name><tp:taxon-name-part taxon-name-part-type="genus" reg="Helicoma">Helicoma</tp:taxon-name-part><tp:taxon-name-part taxon-name-part-type="species" reg="oleifera">oleifera</tp:taxon-name-part></tp:taxon-name></italic> and its phylogenetically related species were checked, excluding gaps: <italic><tp:taxon-name><tp:taxon-name-part taxon-name-part-type="genus" reg="Helicoma">H.</tp:taxon-name-part><tp:taxon-name-part taxon-name-part-type="species" reg="acropleurogenum">acropleurogenum</tp:taxon-name-part></tp:taxon-name></italic> (GZCC 22-2035) - <abbrev xmlns:xlink="http://www.w3.org/1999/xlink" xlink:title="internal transcribed spacer" id="ABBRID0EKUBK" xlink:type="simple">ITS</abbrev>: 3.53% (18/510 base pairs), <abbrev xmlns:xlink="http://www.w3.org/1999/xlink" xlink:title="large subunit nuclear rRNA gene" id="ABBRID0EOUBK" xlink:type="simple">LSU</abbrev>: 0.71% (6/844 base pairs), <italic>tef</italic> 1-<italic>α</italic>: 2.85% (26/912 base pairs), <italic>rpb</italic>2: 3.92% (41/1045 base pairs); <italic><tp:taxon-name><tp:taxon-name-part taxon-name-part-type="genus" reg="Helicoma">H.</tp:taxon-name-part><tp:taxon-name-part taxon-name-part-type="species" reg="dennisii">dennisii</tp:taxon-name-part></tp:taxon-name></italic> (NBRC 30667) - <abbrev xmlns:xlink="http://www.w3.org/1999/xlink" xlink:title="internal transcribed spacer" id="ABBRID0EDVBK" xlink:type="simple">ITS</abbrev>: 4.36% (25/573 base pairs), <abbrev xmlns:xlink="http://www.w3.org/1999/xlink" xlink:title="large subunit nuclear rRNA gene" id="ABBRID0EHVBK" xlink:type="simple">LSU</abbrev>: 0.35% (2/564 base pairs), <italic>tef</italic> 1-<italic>α</italic> and <italic>rpb</italic>2 sequence unavailable; <italic><tp:taxon-name><tp:taxon-name-part taxon-name-part-type="genus" reg="Helicoma">H.</tp:taxon-name-part><tp:taxon-name-part taxon-name-part-type="species" reg="hydei">hydei</tp:taxon-name-part></tp:taxon-name></italic> (MFLUCC 18-1270) - <abbrev xmlns:xlink="http://www.w3.org/1999/xlink" xlink:title="internal transcribed spacer" id="ABBRID0E3VBK" xlink:type="simple">ITS</abbrev>: 3.50% (26/744 base pairs), <abbrev xmlns:xlink="http://www.w3.org/1999/xlink" xlink:title="large subunit nuclear rRNA gene" id="ABBRID0EAWBK" xlink:type="simple">LSU</abbrev>: 0.71% (6/847 base pairs), <italic>tef</italic> 1-<italic>α</italic>: 2.74% (25/912 base pairs), <italic>rpb</italic>2 sequence is unavailable; <italic><tp:taxon-name><tp:taxon-name-part taxon-name-part-type="genus" reg="Helicoma">H.</tp:taxon-name-part><tp:taxon-name-part taxon-name-part-type="species" reg="inthanonense">inthanonense</tp:taxon-name-part></tp:taxon-name></italic> (MFLUCC 11-0003) - <abbrev xmlns:xlink="http://www.w3.org/1999/xlink" xlink:title="internal transcribed spacer" id="ABBRID0EVWBK" xlink:type="simple">ITS</abbrev>: 4.56% (26/570 base pairs), <abbrev xmlns:xlink="http://www.w3.org/1999/xlink" xlink:title="large subunit nuclear rRNA gene" id="ABBRID0EZWBK" xlink:type="simple">LSU</abbrev>: 1.63% (14/860 base pairs), <italic>tef</italic> 1-<italic>α</italic> and <italic>rpb</italic>2 sequence is unavailable. <italic><tp:taxon-name><tp:taxon-name-part taxon-name-part-type="genus" reg="Helicoma">Helicoma</tp:taxon-name-part><tp:taxon-name-part taxon-name-part-type="species" reg="oleifera">oleifera</tp:taxon-name-part></tp:taxon-name></italic> is different from related species not only in the size of conidia and conidiophores (Table <xref ref-type="table" rid="T3">3</xref>), but also in conidia, which shrink and produce the tubular structure at the third cell (Fig. <xref ref-type="fig" rid="F1">2q, r, s</xref>), while other species do not produce any deformation. In addition, <italic><tp:taxon-name><tp:taxon-name-part taxon-name-part-type="genus" reg="Helicoma">H.</tp:taxon-name-part><tp:taxon-name-part taxon-name-part-type="species" reg="acropleurogenum">acropleurogenum</tp:taxon-name-part></tp:taxon-name></italic> (<xref ref-type="bibr" rid="B40">Lu et al. 2023</xref>) has intercalary and mostly monoblastic, rarely polyblastic conidiogenous cells; however, <italic><tp:taxon-name><tp:taxon-name-part taxon-name-part-type="genus" reg="Helicoma">H.</tp:taxon-name-part><tp:taxon-name-part taxon-name-part-type="species" reg="oleifera">oleifera</tp:taxon-name-part></tp:taxon-name></italic> has terminal and monoblastic or polyblastic conidiogenous cells. <italic><tp:taxon-name><tp:taxon-name-part taxon-name-part-type="genus" reg="Helicoma">Helicoma</tp:taxon-name-part><tp:taxon-name-part taxon-name-part-type="species" reg="dennisii">dennisii</tp:taxon-name-part></tp:taxon-name></italic> (<xref ref-type="bibr" rid="B61">Tsui et al. 2006</xref>) has intercalary and polyblastic conidiogenous cells and fertile denticle structure at several cells on the upper end of the conidiophore. However, <italic><tp:taxon-name><tp:taxon-name-part taxon-name-part-type="genus" reg="Helicoma">H.</tp:taxon-name-part><tp:taxon-name-part taxon-name-part-type="species" reg="oleifera">oleifera</tp:taxon-name-part></tp:taxon-name></italic> only has fertile denticle structures at the apex cell of the conidiophore. Furthermore, <italic><tp:taxon-name><tp:taxon-name-part taxon-name-part-type="genus" reg="Helicoma">H.</tp:taxon-name-part><tp:taxon-name-part taxon-name-part-type="species" reg="oleifera">oleifera</tp:taxon-name-part></tp:taxon-name></italic> differs from <italic><tp:taxon-name><tp:taxon-name-part taxon-name-part-type="genus" reg="Helicoma">H.</tp:taxon-name-part><tp:taxon-name-part taxon-name-part-type="species" reg="hydei">hydei</tp:taxon-name-part></tp:taxon-name></italic> (<xref ref-type="bibr" rid="B33">Liu et al. 2019</xref>) by having an embedded denticle structure, while <italic><tp:taxon-name><tp:taxon-name-part taxon-name-part-type="genus" reg="Helicoma">H.</tp:taxon-name-part><tp:taxon-name-part taxon-name-part-type="species" reg="hydei">hydei</tp:taxon-name-part></tp:taxon-name></italic> (<xref ref-type="bibr" rid="B33">Liu et al. 2019</xref>) has an exposed denticle structure. Furthermore, <italic><tp:taxon-name><tp:taxon-name-part taxon-name-part-type="genus" reg="Helicoma">H.</tp:taxon-name-part><tp:taxon-name-part taxon-name-part-type="species" reg="inthanonense">inthanonense</tp:taxon-name-part></tp:taxon-name></italic> (<xref ref-type="bibr" rid="B4">Boonmee et al. 2011</xref>) has acropleurogenous and brown conidia with 7-septate and produces an asexual morph from MEA culture, while <italic><tp:taxon-name><tp:taxon-name-part taxon-name-part-type="genus" reg="Helicoma">H.</tp:taxon-name-part><tp:taxon-name-part taxon-name-part-type="species" reg="oleifera">oleifera</tp:taxon-name-part></tp:taxon-name></italic> has acrogenous and hyaline to pale brown conidia with 8-septate. Therefore, we introduce <italic><tp:taxon-name><tp:taxon-name-part taxon-name-part-type="genus" reg="Helicoma">H.</tp:taxon-name-part><tp:taxon-name-part taxon-name-part-type="species" reg="oleifera">oleifera</tp:taxon-name-part></tp:taxon-name></italic> as a new species.</p><table-wrap id="T3" position="float" orientation="portrait"><label>Table 3.</label><caption><p>Comparison of asexual morph characteristics of <italic><tp:taxon-name><tp:taxon-name-part taxon-name-part-type="genus" reg="Helicoma">Helicoma</tp:taxon-name-part></tp:taxon-name></italic> species in this study; the names of strains in this study are indicated in bold.</p></caption><table id="TID0EIAGK" rules="all"><tbody><tr><th rowspan="1" colspan="1">Species names and culture accession numbers</th><th rowspan="1" colspan="1">Conidiophores</th><th rowspan="1" colspan="1">Conidiogenous cells</th><th rowspan="1" colspan="1">Conidia</th><th rowspan="1" colspan="1">Septate number</th><th rowspan="1" colspan="1">Colour</th><th rowspan="1" colspan="1">Coiled times</th><th rowspan="1" colspan="1">References</th></tr><tr><td rowspan="1" colspan="1"><italic><tp:taxon-name><tp:taxon-name-part taxon-name-part-type="genus" reg="Helicoma">Helicoma</tp:taxon-name-part><tp:taxon-name-part taxon-name-part-type="species" reg="acropleurogenum">acropleurogenum</tp:taxon-name-part></tp:taxon-name></italic> GZCC 22-2035</td><td rowspan="1" colspan="1">118–389 μm long, 5.5–8.5 μm wide (x̄ = 219 × 6.5 μm, n = 20)</td><td rowspan="1" colspan="1">20–32 μm long, 5–8 μm wide (x̄ = 25 × 6 μm, n = 20)</td><td rowspan="1" colspan="1">21–24 μm diam. and conidial filament 8.5–10.5 μm wide (x̄ = 22.0 × 9.5 μm, n = 20), 48–58 μm long</td><td rowspan="1" colspan="1">6–7</td><td rowspan="1" colspan="1">pale brown</td><td rowspan="1" colspan="1">tightly coiled 1½–1¾ times</td><td rowspan="1" colspan="1">
                      <xref ref-type="bibr" rid="B40">Lu et al. (2023)</xref>
                    </td></tr><tr><td rowspan="1" colspan="1"><italic><tp:taxon-name><tp:taxon-name-part taxon-name-part-type="genus" reg="Helicoma">Helicoma</tp:taxon-name-part><tp:taxon-name-part taxon-name-part-type="species" reg="inthanonense">inthanonense</tp:taxon-name-part></tp:taxon-name></italic> MFLUCC 11-0003</td><td rowspan="1" colspan="1">(14.5–)26.5–34(−42) μm in diam., 3 μm wide</td><td rowspan="1" colspan="1">NA</td><td rowspan="1" colspan="1">(10–)13–20 μm in diam., 4–7 μm wide (x̄ = 14 × 6 μm)</td><td rowspan="1" colspan="1">7</td><td rowspan="1" colspan="1">hyaline to brown</td><td rowspan="1" colspan="1">NA</td><td rowspan="1" colspan="1">
                      <xref ref-type="bibr" rid="B4">Boonmee et al. (2011)</xref>
                    </td></tr><tr><td rowspan="1" colspan="1"><italic><tp:taxon-name><tp:taxon-name-part taxon-name-part-type="genus" reg="Helicoma">Helicoma</tp:taxon-name-part><tp:taxon-name-part taxon-name-part-type="species" reg="hydei">hydei</tp:taxon-name-part></tp:taxon-name></italic> MFLUCC 18-1270</td><td rowspan="1" colspan="1">135–310 μm long, 4.5–7.0 μm wide</td><td rowspan="1" colspan="1">13–37 μm long, 4.5–7.0 μm wide</td><td rowspan="1" colspan="1">19–30 μm diam. (x̄ = 25.0 μm, n = 20), conidial filament 6–12 μm wide (x̄ = 8.1 μm, n = 20)</td><td rowspan="1" colspan="1">NA</td><td rowspan="1" colspan="1">pale brown to brown</td><td rowspan="1" colspan="1">tightly coiled 1–1½ times</td><td rowspan="1" colspan="1">
                      <xref ref-type="bibr" rid="B33">Liu et al. (2019)</xref>
                    </td></tr><tr><td rowspan="1" colspan="1"><italic><tp:taxon-name><tp:taxon-name-part taxon-name-part-type="genus" reg="Helicoma">Helicoma</tp:taxon-name-part><tp:taxon-name-part taxon-name-part-type="species" reg="dennisii">dennisii</tp:taxon-name-part></tp:taxon-name></italic> NBRC 30667</td><td rowspan="1" colspan="1">3.5–5 µm wide at the basal part and tapering to 3–3.5 µm wide at the apical part, up to 190 µm long</td><td rowspan="1" colspan="1">1–1.5 × 0.5–1 µm</td><td rowspan="1" colspan="1">10–15 (13.5) µm in diam.; conidial filament hyaline to dilute fuscous, 4–5.5 (4.5) µm thick</td><td rowspan="1" colspan="1">6–9 (8)</td><td rowspan="1" colspan="1">Hyaline</td><td rowspan="1" colspan="1">tightly coiled 1¼–1¾ (1½) times</td><td rowspan="1" colspan="1">
                      <xref ref-type="bibr" rid="B69">Zhao et al. (2007)</xref>
                    </td></tr><tr><td rowspan="1" colspan="1">
                      <bold><italic><tp:taxon-name><tp:taxon-name-part taxon-name-part-type="genus" reg="Helicoma">Helicoma</tp:taxon-name-part><tp:taxon-name-part taxon-name-part-type="species" reg="oleifera">oleifera</tp:taxon-name-part></tp:taxon-name></italic><abbrev xmlns:xlink="http://www.w3.org/1999/xlink" xlink:title="Zhongkai University of Agriculture and Engineering" id="ABBRID0E6CCK" xlink:type="simple">ZHKUCC</abbrev> 24-0121</bold>
                    </td><td rowspan="1" colspan="1">145–360 μm long, 6.5–7.5 μm wide (x̄ = 235 × 6.8 μm, n = 20)</td><td rowspan="1" colspan="1">13–22 μm long, 5–7.5 μm wide, tiny tooth–like protrusions (1.3–2.3 μm long, 1.4–2.5 μm wide)</td><td rowspan="1" colspan="1">18–22.5 μm diam. and conidial filament 6.8–9 μm wide (x̄ = 20.4 μm diam., 8.2 μm wide, n = 50), 45–55 μm long</td><td rowspan="1" colspan="1">8</td><td rowspan="1" colspan="1">pale brown to brown</td><td rowspan="1" colspan="1">tightly coiled 1½ times</td><td rowspan="1" colspan="1">This study</td></tr><tr><td rowspan="1" colspan="1"><italic><tp:taxon-name><tp:taxon-name-part taxon-name-part-type="genus" reg="Helicoma">Helicoma</tp:taxon-name-part><tp:taxon-name-part taxon-name-part-type="species" reg="guttulatum">guttulatum</tp:taxon-name-part></tp:taxon-name></italic> MFLUCC 16-0022</td><td rowspan="1" colspan="1">74–182 (197) μm long, 4–6 μm wide (x̄ = 120 × 5 μm, n = 20)</td><td rowspan="1" colspan="1">NA</td><td rowspan="1" colspan="1">18–23 μm diam. and conidial filament 6–8 μm wide (x̄ = 20 × 7 μm, n = 20)</td><td rowspan="1" colspan="1">8–9</td><td rowspan="1" colspan="1">hyaline to pale brown</td><td rowspan="1" colspan="1">tightly coiled 1–1½ times</td><td rowspan="1" colspan="1">
                      <xref ref-type="bibr" rid="B22">Hyde et al. (2016)</xref>
                    </td></tr><tr><td rowspan="1" colspan="1">
                      <bold><italic><tp:taxon-name><tp:taxon-name-part taxon-name-part-type="genus" reg="Helicoma">Helicoma</tp:taxon-name-part><tp:taxon-name-part taxon-name-part-type="species" reg="guttulatum">guttulatum</tp:taxon-name-part></tp:taxon-name></italic><abbrev xmlns:xlink="http://www.w3.org/1999/xlink" xlink:title="Zhongkai University of Agriculture and Engineering" id="ABBRID0EVFCK" xlink:type="simple">ZHKUCC</abbrev> 24-0139</bold>
                    </td><td rowspan="1" colspan="1">75–225 μm long, 5.5–6 μm wide (x̄ = 152 × 5.7 μm, n = 20)</td><td rowspan="1" colspan="1">10–29 μm long, 5–8.8 μm wide, tiny tooth–like protrusions (1.6–3.5 μm long, 1.6–2.5 μm wide)</td><td rowspan="1" colspan="1">21–30 μm diam. and conidial filament 7.2–10 μm wide (x̄ = 25 μm diam., 8.4 μm wide, n = 50), 48–69 μm long</td><td rowspan="1" colspan="1">8–9</td><td rowspan="1" colspan="1">pale brown</td><td rowspan="1" colspan="1">tightly coiled 1½ times</td><td rowspan="1" colspan="1">This study</td></tr><tr><td rowspan="1" colspan="1"><italic><tp:taxon-name><tp:taxon-name-part taxon-name-part-type="genus" reg="Helicoma">Helicoma</tp:taxon-name-part><tp:taxon-name-part taxon-name-part-type="species" reg="rufum">rufum</tp:taxon-name-part></tp:taxon-name></italic> MFLUCC 17-1806</td><td rowspan="1" colspan="1">110–210 μm long, 7–8.5 μm wide</td><td rowspan="1" colspan="1">9–14 μm long, 5.5–8.5 μm wide, tiny tooth–like protrusions (2.5–3.6 μm long, 1.5–2 μm wide)</td><td rowspan="1" colspan="1">35–45 μm diam. and conidial filament 4–5.5 μm wide (x = 41 × 4.5 μm, n = 20), 240–410 μm long</td><td rowspan="1" colspan="1">27–37</td><td rowspan="1" colspan="1">hyaline to pale brown</td><td rowspan="1" colspan="1">coiled 2–3 times, becoming loosely coiled in water</td><td rowspan="1" colspan="1">
                      <xref ref-type="bibr" rid="B38">Lu et al. (2018b)</xref>
                    </td></tr><tr><td rowspan="1" colspan="1">
                      <bold><italic><tp:taxon-name><tp:taxon-name-part taxon-name-part-type="genus" reg="Helicoma">Helicoma</tp:taxon-name-part><tp:taxon-name-part taxon-name-part-type="species" reg="rufum">rufum</tp:taxon-name-part></tp:taxon-name></italic><abbrev xmlns:xlink="http://www.w3.org/1999/xlink" xlink:title="Zhongkai University of Agriculture and Engineering" id="ABBRID0ELICK" xlink:type="simple">ZHKUCC</abbrev> 24-0143</bold>
                    </td><td rowspan="1" colspan="1">150–270 µm long, 4–7.5 µm thick (x̄ = 225 × 5.9 μm, n = 20)</td><td rowspan="1" colspan="1">7–15 μm long, 4–7 μm wide, tiny tooth–like protrusions (3–6 μm long, 1.5–3 μm wide)</td><td rowspan="1" colspan="1">21–47 μm diam. and conidial filament 2–5 μm wide (x̄ = 36 × 3.8 μm, n = 40), 145–345 μm long</td><td rowspan="1" colspan="1">25–35</td><td rowspan="1" colspan="1">hyaline</td><td rowspan="1" colspan="1">tightly coiled 3–4.5 coils</td><td rowspan="1" colspan="1">This study</td></tr><tr><td rowspan="1" colspan="1"><italic><tp:taxon-name><tp:taxon-name-part taxon-name-part-type="genus" reg="Neohelicosporium">Neohelicosporium</tp:taxon-name-part><tp:taxon-name-part taxon-name-part-type="species" reg="hyalosporum">hyalosporum</tp:taxon-name-part></tp:taxon-name></italic> GZCC 16-0076</td><td rowspan="1" colspan="1">up to 540 μm long, 4–5.5 μm wide</td><td rowspan="1" colspan="1">9–13 μm long, 4–5.5 μm wide</td><td rowspan="1" colspan="1">25–33 μm diam. and conidial filament 3–4 μm wide (x̄ = 28 μm diam., 3.5 μm wide, n = 50), 125–225 μm long</td><td rowspan="1" colspan="1">NA</td><td rowspan="1" colspan="1">hyaline</td><td rowspan="1" colspan="1">tightly coiled 2.5–3.5 times, becoming loosely coiled in water</td><td rowspan="1" colspan="1">
                      <xref ref-type="bibr" rid="B37">Lu et al. (2018a)</xref>
                    </td></tr><tr><td rowspan="1" colspan="1"><italic><tp:taxon-name><tp:taxon-name-part taxon-name-part-type="genus" reg="Neohelicosporium">Neohelicosporium</tp:taxon-name-part><tp:taxon-name-part taxon-name-part-type="species" reg="ovoideum">ovoideum</tp:taxon-name-part></tp:taxon-name></italic> GZCC 16-0064</td><td rowspan="1" colspan="1">up to 420 μm long, 4–6 μm wide</td><td rowspan="1" colspan="1">10–15 μm long, 4–6 μm wide</td><td rowspan="1" colspan="1">25–35 μm diam. and conidial filament 3–4 μm wide (x̄ = 28 × 3.5 μm, n = 50), 180–230 μm long</td><td rowspan="1" colspan="1">multi–septate</td><td rowspan="1" colspan="1">hyaline</td><td rowspan="1" colspan="1">tightly coiled 2–3 times, becoming loosely coiled in water</td><td rowspan="1" colspan="1">
                      <xref ref-type="bibr" rid="B38">Lu et al. (2018b)</xref>
                    </td></tr><tr><td rowspan="1" colspan="1">
                      <bold><italic><tp:taxon-name><tp:taxon-name-part taxon-name-part-type="genus" reg="Neohelicosporium">Neohelicosporium</tp:taxon-name-part><tp:taxon-name-part taxon-name-part-type="species" reg="guineensis">guineensis</tp:taxon-name-part></tp:taxon-name></italic><abbrev xmlns:xlink="http://www.w3.org/1999/xlink" xlink:title="Zhongkai University of Agriculture and Engineering" id="ABBRID0ELMCK" xlink:type="simple">ZHKUCC</abbrev> 24-0113</bold>
                    </td><td rowspan="1" colspan="1">50–160 μm long, 4–6 μm wide (x̄ = 120 × 5.2 μm, n = 10)</td><td rowspan="1" colspan="1">11.5–20 μm long, 3.5–5.5 μm wide, tiny tooth–like protrusions (1.4–2.7 μm long, 1.2–2 μm wide)</td><td rowspan="1" colspan="1">16–20 μm diam. and conidial filament 1.8–3 μm wide (x̄ = 18 μm diam., 2.4 μm wide, n = 50), 90–130 μm long</td><td rowspan="1" colspan="1">11–12</td><td rowspan="1" colspan="1">hyaline</td><td rowspan="1" colspan="1">tightly coiled 2½–3½ times, loosely coiled in water</td><td rowspan="1" colspan="1">This study</td></tr><tr><td rowspan="1" colspan="1"><italic><tp:taxon-name><tp:taxon-name-part taxon-name-part-type="genus" reg="Neohelicosporium">Neohelicosporium</tp:taxon-name-part><tp:taxon-name-part taxon-name-part-type="species" reg="fusisporum">fusisporum</tp:taxon-name-part></tp:taxon-name></italic> MFUCC 16-0642</td><td rowspan="1" colspan="1">NA</td><td rowspan="1" colspan="1">12–20 μm long, 1.5–2.5 μm wide</td><td rowspan="1" colspan="1">18–22 μm diam. and conidial filament 1.5–2.5 μm wide (x̄ = 18 μm × 2 μm, n = 50), 100–150 μm long</td><td rowspan="1" colspan="1">multi–septate</td><td rowspan="1" colspan="1">hyaline</td><td rowspan="1" colspan="1">tightly coiled 2½–3¼ times, loosely coiled in water</td><td rowspan="1" colspan="1">
                      <xref ref-type="bibr" rid="B26">Jayasiri et al. (2017)</xref>
                    </td></tr><tr><td rowspan="1" colspan="1">
                      <bold><italic><tp:taxon-name><tp:taxon-name-part taxon-name-part-type="genus" reg="Neohelicosporium">Neohelicosporium</tp:taxon-name-part><tp:taxon-name-part taxon-name-part-type="species" reg="xishuangbannaensis">xishuangbannaensis</tp:taxon-name-part></tp:taxon-name></italic><abbrev xmlns:xlink="http://www.w3.org/1999/xlink" xlink:title="Zhongkai University of Agriculture and Engineering" id="ABBRID0EBPCK" xlink:type="simple">ZHKUCC</abbrev> 24-0119</bold>
                    </td><td rowspan="1" colspan="1">40–125 μm long, 3–6 μm wide (x̄ = 68.4 × 4.4 μm, n = 20)</td><td rowspan="1" colspan="1">7–14 μm long, 2.5–5.5 μm wide, tiny tooth–like protrusions (1.8–3.3 μm long, 1.1–2.3 μm wide)</td><td rowspan="1" colspan="1">16.5–20.5 μm diam. and conidial filament 1.8–3.2 μm wide (x̄ = 18.5 μm diam., 2.4 μm wide, n = 50), 90–125 μm long</td><td rowspan="1" colspan="1">9–13</td><td rowspan="1" colspan="1">hyaline</td><td rowspan="1" colspan="1">tightly coiled 2–3¼ times, loosely coiled in water</td><td rowspan="1" colspan="1">This study</td></tr></tbody></table></table-wrap><fig id="F1" position="float" orientation="portrait"><object-id xmlns:xlink="http://www.w3.org/1999/xlink" content-type="doi" xlink:type="simple">10.3897/mycokeys.108.128889.figure2</object-id><object-id xmlns:xlink="http://www.w3.org/1999/xlink" content-type="arpha" xlink:type="simple">73ABF8F3-45B7-53F0-9B4E-4CF3AF9F082B</object-id><label>Figure 2.</label><caption><p><italic><tp:taxon-name><tp:taxon-name-part taxon-name-part-type="genus" reg="Helicoma">Helicoma</tp:taxon-name-part><tp:taxon-name-part taxon-name-part-type="species" reg="oleifera">oleifera</tp:taxon-name-part></tp:taxon-name></italic> (<abbrev xmlns:xlink="http://www.w3.org/1999/xlink" xlink:title="Mycological Herbarium of Zhongkai University of Agriculture and Engineering" id="ABBRID0EOQCK" xlink:type="simple">MHZU</abbrev> 23-0157, holotype) <bold>a</bold> specimen observed <bold>b, c</bold> colony on decaying <italic><tp:taxon-name><tp:taxon-name-part taxon-name-part-type="genus" reg="Elaeis">Elaeis</tp:taxon-name-part><tp:taxon-name-part taxon-name-part-type="species" reg="oleifera">oleifera</tp:taxon-name-part></tp:taxon-name></italic><bold>d, e</bold> conidiophores <bold>f, g</bold> conidiogenous cell with attached conidia <bold>h–l</bold> conidiogenous cells <bold>m–p</bold> conidia <bold>q–s</bold> conidia produce the tubular structure at the third cell <bold>t</bold> germinated conidium <bold>u, v</bold> culture on <abbrev xmlns:xlink="http://www.w3.org/1999/xlink" xlink:title="potato dextrose agar" id="ABBRID0EPRCK" xlink:type="simple">PDA</abbrev> from above and reverse. Scale bars: 100 μm (<bold>d, e</bold>); 20 μm (<bold>f–t</bold>).</p></caption><graphic xmlns:xlink="http://www.w3.org/1999/xlink" xlink:href="mycokeys-108-287-g002.jpg" position="float" orientation="portrait" xlink:type="simple" id="oo_1132312.jpg"><uri content-type="original_file" xlink:type="simple">https://binary.pensoft.net/fig/1132312</uri></graphic></fig></tp:treatment-sec><ref-list><ref id="B40"><mixed-citation xmlns:xlink="http://www.w3.org/1999/xlink" xlink:type="simple"><person-group><name name-style="western"><surname>Lu</surname><given-names>YZ</given-names></name><name name-style="western"><surname>Ma</surname><given-names>J</given-names></name><name name-style="western"><surname>Xiao</surname><given-names>XJ</given-names></name><name name-style="western"><surname>Zhang</surname><given-names>LJ</given-names></name><name name-style="western"><surname>Ma</surname><given-names>XY</given-names></name><name name-style="western"><surname>Xiao</surname><given-names>YP</given-names></name><name name-style="western"><surname>Kang</surname><given-names>JC</given-names></name></person-group> (<year>2023</year>) <article-title>Two novel species and one new record of <italic><tp:taxon-name><tp:taxon-name-part taxon-name-part-type="genus">Helicoma</tp:taxon-name-part></tp:taxon-name></italic> from tropical China.</article-title><source>Mycosystema</source><volume>42</volume>(<issue>1</issue>): <fpage>263</fpage>–<lpage>277</lpage>.</mixed-citation></ref><ref id="B4"><mixed-citation xmlns:xlink="http://www.w3.org/1999/xlink" xlink:type="simple"><person-group><name name-style="western"><surname>Boonmee</surname><given-names>S</given-names></name><name name-style="western"><surname>Zhang</surname><given-names>Y</given-names></name><name name-style="western"><surname>Chomnunti</surname><given-names>P</given-names></name><name name-style="western"><surname>Chukeatirote</surname><given-names>E</given-names></name><name name-style="western"><surname>Tsui</surname><given-names>CKM</given-names></name><name name-style="western"><surname>Bahkali</surname><given-names>AH</given-names></name><name name-style="western"><surname>Hyde</surname><given-names>KD</given-names></name></person-group> (<year>2011</year>) <article-title>Revision of lignicolous <tp:taxon-name><tp:taxon-name-part taxon-name-part-type="family">Tubeufiaceae</tp:taxon-name-part></tp:taxon-name> based on morphological reexamination and phylogenetic analysis.</article-title><source>Fungal Diversity</source><volume>51</volume>(<issue>1</issue>): <fpage>63</fpage>–<lpage>102</lpage>. <ext-link xlink:href="10.1007/s13225-011-0147-4" ext-link-type="doi" xlink:type="simple">https://doi.org/10.1007/s13225-011-0147-4</ext-link></mixed-citation></ref><ref id="B33"><mixed-citation xmlns:xlink="http://www.w3.org/1999/xlink" xlink:type="simple"><person-group><name name-style="western"><surname>Liu</surname><given-names>NG</given-names></name><name name-style="western"><surname>Lu</surname><given-names>YZ</given-names></name><name name-style="western"><surname>Bhat</surname><given-names>DJ</given-names></name><name name-style="western"><surname>McKenzie</surname><given-names>EHC</given-names></name><name name-style="western"><surname>Lumyong</surname><given-names>S</given-names></name><name name-style="western"><surname>Jumpathong</surname><given-names>J</given-names></name><name name-style="western"><surname>Liu</surname><given-names>JK</given-names></name></person-group> (<year>2019</year>) <article-title><italic><tp:taxon-name><tp:taxon-name-part taxon-name-part-type="genus">Kevinhydea</tp:taxon-name-part><tp:taxon-name-part taxon-name-part-type="species">brevistipitata</tp:taxon-name-part></tp:taxon-name></italic> gen. et sp. nov. and <italic><tp:taxon-name><tp:taxon-name-part taxon-name-part-type="genus">Helicoma</tp:taxon-name-part><tp:taxon-name-part taxon-name-part-type="species">hydei</tp:taxon-name-part></tp:taxon-name></italic> sp. nov., (<tp:taxon-name><tp:taxon-name-part taxon-name-part-type="family">Tubeufiaceae</tp:taxon-name-part></tp:taxon-name>) from decaying wood habitats.</article-title><source>Mycological Progress</source><volume>18</volume>(<issue>5</issue>): <fpage>671</fpage>–<lpage>682</lpage>. <ext-link xlink:href="10.1007/s11557-019-01480-8" ext-link-type="doi" xlink:type="simple">https://doi.org/10.1007/s11557-019-01480-8</ext-link></mixed-citation></ref><ref id="B69"><mixed-citation xmlns:xlink="http://www.w3.org/1999/xlink" xlink:type="simple"><person-group><name name-style="western"><surname>Zhao</surname><given-names>GZ</given-names></name><name name-style="western"><surname>Liu</surname><given-names>X</given-names></name><name name-style="western"><surname>Wu</surname><given-names>W</given-names></name></person-group> (<year>2007</year>) <article-title>Helicosporous hyphomycetes from China.</article-title><source>Fungal Diversity</source><volume>26</volume>: <fpage>313</fpage>–<lpage>524</lpage>.</mixed-citation></ref><ref id="B22"><mixed-citation xmlns:xlink="http://www.w3.org/1999/xlink" xlink:type="simple"><person-group><name name-style="western"><surname>Hyde</surname><given-names>KD</given-names></name><name name-style="western"><surname>Hongsanan</surname><given-names>S</given-names></name><name name-style="western"><surname>Jeewon</surname><given-names>R</given-names></name><name name-style="western"><surname>Bhat</surname><given-names>DJ</given-names></name><name name-style="western"><surname>McKenzie</surname><given-names>EHC</given-names></name><name name-style="western"><surname>Jones</surname><given-names>EBG</given-names></name><name name-style="western"><surname>Phookamsak</surname><given-names>R</given-names></name><name name-style="western"><surname>Ariyawansa</surname><given-names>HA</given-names></name><name name-style="western"><surname>Boonmee</surname><given-names>S</given-names></name><name name-style="western"><surname>Zhao</surname><given-names>Q</given-names></name><name name-style="western"><surname>Abdel-Aziz</surname><given-names>FA</given-names></name><name name-style="western"><surname>Abdel-Wahab</surname><given-names>MA</given-names></name><name name-style="western"><surname>Banmai</surname><given-names>S</given-names></name><name name-style="western"><surname>Chomnunti</surname><given-names>P</given-names></name><name name-style="western"><surname>Cui</surname><given-names>BK</given-names></name><name name-style="western"><surname>Daranagama</surname><given-names>DA</given-names></name><name name-style="western"><surname>Das</surname><given-names>K</given-names></name><name name-style="western"><surname>Dayarathne</surname><given-names>MC</given-names></name><name name-style="western"><surname>de Silva</surname><given-names>NI</given-names></name><name name-style="western"><surname>Dissanayake</surname><given-names>AJ</given-names></name><name name-style="western"><surname>Doilom</surname><given-names>M</given-names></name><name name-style="western"><surname>Ekanayaka</surname><given-names>AH</given-names></name><name name-style="western"><surname>Gibertoni</surname><given-names>TB</given-names></name><name name-style="western"><surname>Góes-Neto</surname><given-names>A</given-names></name><name name-style="western"><surname>Huang</surname><given-names>SK</given-names></name><name name-style="western"><surname>Jayasiri</surname><given-names>SC</given-names></name><name name-style="western"><surname>Jayawardena</surname><given-names>RS</given-names></name><name name-style="western"><surname>Konta</surname><given-names>S</given-names></name><name name-style="western"><surname>Lee</surname><given-names>HB</given-names></name><name name-style="western"><surname>Li</surname><given-names>WJ</given-names></name><name name-style="western"><surname>Lin</surname><given-names>CG</given-names></name><name name-style="western"><surname>Liu</surname><given-names>JK</given-names></name><name name-style="western"><surname>Lu</surname><given-names>YZ</given-names></name><name name-style="western"><surname>Luo</surname><given-names>ZL</given-names></name><name name-style="western"><surname>Manawasinghe</surname><given-names>IS</given-names></name><name name-style="western"><surname>Manimohan</surname><given-names>P</given-names></name><name name-style="western"><surname>Mapook</surname><given-names>A</given-names></name><name name-style="western"><surname>Niskanen</surname><given-names>T</given-names></name><name name-style="western"><surname>Norphanphoun</surname><given-names>C</given-names></name><name name-style="western"><surname>Papizadeh</surname><given-names>M</given-names></name><name name-style="western"><surname>Perera</surname><given-names>RH</given-names></name><name name-style="western"><surname>Phukhamsakda</surname><given-names>C</given-names></name><name name-style="western"><surname>Richter</surname><given-names>C</given-names></name><name name-style="western"><surname>et</surname><given-names>al. (</given-names></name></person-group> (<year>2016</year>) <article-title>Fungal diversity notes 367–490: Taxonomic and phylogenetic contributions to fungal taxa.</article-title><source>Fungal Diversity</source><volume>80</volume>: <fpage>1</fpage>–<lpage>270</lpage>. <ext-link xlink:href="10.1007/s13225-016-0373-x" ext-link-type="doi" xlink:type="simple">https://doi.org/10.1007/s13225-016-0373-x</ext-link></mixed-citation></ref><ref id="B38"><mixed-citation xmlns:xlink="http://www.w3.org/1999/xlink" xlink:type="simple"><person-group><name name-style="western"><surname>Lu</surname><given-names>YZ</given-names></name><name name-style="western"><surname>Liu</surname><given-names>JK</given-names></name><name name-style="western"><surname>Hyde</surname><given-names>KD</given-names></name><name name-style="western"><surname>Jeewon</surname><given-names>R</given-names></name><name name-style="western"><surname>Kang</surname><given-names>JC</given-names></name><name name-style="western"><surname>Fan</surname><given-names>C</given-names></name><name name-style="western"><surname>Boonmee</surname><given-names>S</given-names></name><name name-style="western"><surname>Bhat</surname><given-names>DJ</given-names></name><name name-style="western"><surname>Luo</surname><given-names>ZL</given-names></name><name name-style="western"><surname>Lin</surname><given-names>CG</given-names></name><name name-style="western"><surname>Eungwanichayapant</surname><given-names>PD</given-names></name></person-group> (<year>2018b</year>) <article-title>A taxonomic reassessment of <tp:taxon-name><tp:taxon-name-part taxon-name-part-type="order">Tubeufiales</tp:taxon-name-part></tp:taxon-name> based on multi-locus phylogeny and morphology.</article-title><source>Fungal Diversity</source><volume>92</volume>(<issue>1</issue>): <fpage>131</fpage>–<lpage>344</lpage>. <ext-link xlink:href="10.1007/s13225-018-0411-y" ext-link-type="doi" xlink:type="simple">https://doi.org/10.1007/s13225-018-0411-y</ext-link></mixed-citation></ref><ref id="B37"><mixed-citation xmlns:xlink="http://www.w3.org/1999/xlink" xlink:type="simple"><person-group><name name-style="western"><surname>Lu</surname><given-names>YZ</given-names></name><name name-style="western"><surname>Boonmee</surname><given-names>S</given-names></name><name name-style="western"><surname>Liu</surname><given-names>JK</given-names></name><name name-style="western"><surname>Hyde</surname><given-names>KD</given-names></name><name name-style="western"><surname>McKenzie</surname><given-names>EHC</given-names></name><name name-style="western"><surname>Eungwanichayapant</surname><given-names>PD</given-names></name><name name-style="western"><surname>Kang</surname><given-names>JC</given-names></name></person-group> (<year>2018a</year>) <article-title>Multi-gene phylogenetic analyses reveals <italic><tp:taxon-name><tp:taxon-name-part taxon-name-part-type="genus">Neohelicosporium</tp:taxon-name-part></tp:taxon-name></italic> gen. nov. and five new species of helicosporous hyphomycetes from aquatic habitats.</article-title><source>Mycological Progress</source><volume>17</volume>(<issue>5</issue>): <fpage>631</fpage>–<lpage>646</lpage>. <ext-link xlink:href="10.1007/s11557-017-1366-1" ext-link-type="doi" xlink:type="simple">https://doi.org/10.1007/s11557-017-1366-1</ext-link></mixed-citation></ref><ref id="B26"><mixed-citation xmlns:xlink="http://www.w3.org/1999/xlink" xlink:type="simple"><person-group><name name-style="western"><surname>Jayasiri</surname><given-names>SC</given-names></name><name name-style="western"><surname>Hyde</surname><given-names>KD</given-names></name><name name-style="western"><surname>Jones</surname><given-names>EBG</given-names></name><name name-style="western"><surname>Lu</surname><given-names>YZ</given-names></name></person-group> (<year>2017</year>) <italic><tp:taxon-name><tp:taxon-name-part taxon-name-part-type="genus">Neohelicosporium</tp:taxon-name-part><tp:taxon-name-part taxon-name-part-type="species">fusisporum</tp:taxon-name-part></tp:taxon-name></italic> sp. nov. (<tp:taxon-name><tp:taxon-name-part taxon-name-part-type="family">Tubeufiaceae</tp:taxon-name-part></tp:taxon-name>) and a first record of a sexual morph within <italic><tp:taxon-name><tp:taxon-name-part taxon-name-part-type="genus">Neohelicosporium</tp:taxon-name-part></tp:taxon-name></italic>. Studies in <tp:taxon-name><tp:taxon-name-part taxon-name-part-type="kingdom">Fungi</tp:taxon-name-part></tp:taxon-name> 2(1): 210–217. <ext-link xlink:href="10.5943/sif/2/1/24" ext-link-type="doi" xlink:type="simple">https://doi.org/10.5943/sif/2/1/24</ext-link></mixed-citation></ref><ref id="B61"><mixed-citation xmlns:xlink="http://www.w3.org/1999/xlink" xlink:type="simple"><person-group><name name-style="western"><surname>Tsui</surname><given-names>CK</given-names></name><name name-style="western"><surname>Sivichai</surname><given-names>S</given-names></name><name name-style="western"><surname>Berbee</surname><given-names>ML</given-names></name></person-group> (<year>2006</year>) <article-title>Molecular systematics of <italic><tp:taxon-name><tp:taxon-name-part taxon-name-part-type="genus">Helicoma</tp:taxon-name-part></tp:taxon-name></italic>, <italic><tp:taxon-name><tp:taxon-name-part taxon-name-part-type="genus">Helicomyces</tp:taxon-name-part></tp:taxon-name></italic> and <italic><tp:taxon-name><tp:taxon-name-part taxon-name-part-type="genus">Helicosporium</tp:taxon-name-part></tp:taxon-name></italic> and their teleomorphs inferred from rDNA sequences.</article-title><source>Mycologia</source><volume>98</volume>(<issue>1</issue>): <fpage>94</fpage>–<lpage>104</lpage>. <ext-link xlink:href="10.1080/15572536.2006.11832715" ext-link-type="doi" xlink:type="simple">https://doi.org/10.1080/15572536.2006.11832715</ext-link></mixed-citation></ref></ref-list></tp:taxon-treatment>
