# Supplementary material for: ﻿Novel Helicoma and Neohelicosporium (Tubeufiaceae, Tubeufiales) species and two new host records of Helicoma on tropical palms (Arecaceae) from China
Source: MycoKeys. 2024 Sep 13;108:287–315. doi: 10.3897/mycokeys.108.128889 (PMC11415625; doi:10.3897/mycokeys.108.128889)
Supplement: XML Treatment for Helicoma guttulatum [file mycokeys.108.128889-treatment2.xml]

<!DOCTYPE tp:taxon-treatment
  PUBLIC "-//TaxonX//DTD Taxonomic Treatment Publishing DTD v0 20100105//EN" "tax-treatment-NSO.dtd">
<tp:taxon-treatment xmlns:tp="http://www.plazi.org/taxpub"><tp:treatment-meta><kwd-group><label>Taxon classification</label><kwd>
                <named-content content-type="kingdom">Fungi</named-content>
              </kwd><kwd>
                <named-content content-type="order">Tubeufiales</named-content>
              </kwd><kwd>
                <named-content content-type="family">Tubeufiaceae</named-content>
              </kwd></kwd-group><mixed-citation publication-type="journal"><person-group><name><surname>Xiong</surname><given-names>Yinru</given-names></name><name><surname>Hyde</surname><given-names>Kevin D.</given-names></name><name><surname>Lu</surname><given-names>Li</given-names></name><name><surname>Harishchandra</surname><given-names>Dulanjalee L.</given-names></name><name><surname>Mapook</surname><given-names>Ausana</given-names></name><name><surname>Xu</surname><given-names>Biao</given-names></name><name><surname>Alotibi</surname><given-names>Fatimah</given-names></name><name><surname>Manawasinghe</surname><given-names>Ishara S.</given-names></name></person-group><article-title>﻿Novel <italic><tp:taxon-name><tp:taxon-name-part taxon-name-part-type="genus" reg="Helicoma">Helicoma</tp:taxon-name-part></tp:taxon-name></italic> and <italic><tp:taxon-name><tp:taxon-name-part taxon-name-part-type="genus" reg="Neohelicosporium">Neohelicosporium</tp:taxon-name-part></tp:taxon-name></italic> (<tp:taxon-name><tp:taxon-name-part taxon-name-part-type="family">Tubeufiaceae</tp:taxon-name-part></tp:taxon-name>, <tp:taxon-name><tp:taxon-name-part taxon-name-part-type="order">Tubeufiales</tp:taxon-name-part></tp:taxon-name>) species and two new host records of <italic><tp:taxon-name><tp:taxon-name-part taxon-name-part-type="genus" reg="Helicoma">Helicoma</tp:taxon-name-part></tp:taxon-name></italic> on tropical palms (<tp:taxon-name><tp:taxon-name-part taxon-name-part-type="family">Arecaceae</tp:taxon-name-part></tp:taxon-name>) from China</article-title><source>MycoKeys</source><day>13</day><month>09</month><year>2024</year><volume>108</volume><fpage>287</fpage><lpage>315</lpage><pub-id pub-id-type="doi">10.3897/mycokeys.108.128889</pub-id></mixed-citation></tp:treatment-meta><tp:nomenclature><label>﻿</label><tp:taxon-name>
              <object-id xmlns:xlink="http://www.w3.org/1999/xlink" content-type="arpha" xlink:type="simple">6F3CF67D-C90E-5336-83AA-04A62CD9C50D</object-id>
              <tp:taxon-name-part taxon-name-part-type="genus" reg="Helicoma">Helicoma</tp:taxon-name-part>
              <tp:taxon-name-part taxon-name-part-type="species" reg="guttulatum">guttulatum</tp:taxon-name-part>
              <object-id xmlns:xlink="http://www.w3.org/1999/xlink" xlink:type="simple">Index Fungorum: IF552218</object-id>
              <object-id xmlns:xlink="http://www.w3.org/1999/xlink" xlink:type="simple">Facesoffungi Number: FoF02358</object-id>
            </tp:taxon-name><tp:taxon-authority>Y.Z. Lu, Boonmee &amp; K.D. Hyde, Fungal Diversity 80: 1–270 (2016)</tp:taxon-authority><xref ref-type="fig" rid="F2">Fig. 3</xref></tp:nomenclature><tp:treatment-sec sec-type="description" id="SECID0ELTCK"><title>Description.</title><p><bold><italic>Saprobic</italic></bold> on the rotting petiole of <italic><tp:taxon-name><tp:taxon-name-part taxon-name-part-type="genus" reg="Caryota">Caryota</tp:taxon-name-part><tp:taxon-name-part taxon-name-part-type="species" reg="mitis">mitis</tp:taxon-name-part></tp:taxon-name></italic>. <bold><italic>Sexual morph</italic></bold>: Not observed. <bold><italic>Asexual morph</italic></bold>: Hyphomycetous, helicosporous. <bold><italic>Colonies</italic></bold> on the substratum superficial, effuse, gregarious, brown. <bold><italic>Mycelium</italic></bold> composed of partly immersed, partly superficial, brown, septate hyphae. <bold><italic>Conidiophores</italic></bold> 75–225 μm long, 5.5–6 μm wide (x̄ = 152 × 5.7 μm, n = 20), macronematous, crowded, erect, straight to slightly bent, brown, deep brown towards the base, septate, branched, smooth-walled with irregular inclusion. <bold><italic>Conidiogenous cells</italic></bold> 10–29 μm long, 5–8.8 μm wide (x̄ = 18 × 6.3 μm, n = 20), mono- to polyblastic, integrated, cylindrical, terminal, pale brown to brown, smooth-walled with irregular inclusion; with denticles, 1.6–3.5 μm long, 1.6–2.5 μm wide (x̄ = 2.4 × 2.1 μm, n = 20), arising from the apex portion of conidiophores as tooth-like protrusions, mono- to polyblastic, brown, smooth-wall. <bold><italic>Conidia</italic></bold> 21–30 μm diam. (x̄ = 25.1 μm, n = 40) and conidial filament 7.2–10 μm wide (x̄ = 8.4 μm, n = 40), 48–69 μm long (x̄ = 57.4 μm, n = 40), solitary, acropleurogenous, tightly coiled 1½ times, guttulate, not becoming loose in water, hyaline to pale brown, tapering towards flat end, 8–9-septate, rounded at the apex, conic truncate at the base, smooth-walled.</p><fig id="F2" position="float" orientation="portrait"><object-id xmlns:xlink="http://www.w3.org/1999/xlink" content-type="doi" xlink:type="simple">10.3897/mycokeys.108.128889.figure3</object-id><object-id xmlns:xlink="http://www.w3.org/1999/xlink" content-type="arpha" xlink:type="simple">949508C2-1E45-5D90-B55D-49E0030D47CD</object-id><label>Figure 3.</label><caption><p><italic><tp:taxon-name><tp:taxon-name-part taxon-name-part-type="genus" reg="Helicoma">Helicoma</tp:taxon-name-part><tp:taxon-name-part taxon-name-part-type="species" reg="guttulatum">guttulatum</tp:taxon-name-part></tp:taxon-name></italic> (<abbrev xmlns:xlink="http://www.w3.org/1999/xlink" xlink:title="Mycological Herbarium of Zhongkai University of Agriculture and Engineering" id="ABBRID0EJVCK" xlink:type="simple">MHZU</abbrev> 23-0166, new host record) <bold>a</bold> specimen observed <bold>b, c</bold> colony on decaying <italic><tp:taxon-name><tp:taxon-name-part taxon-name-part-type="genus" reg="Caryota">Caryota</tp:taxon-name-part><tp:taxon-name-part taxon-name-part-type="species" reg="mitis">mitis</tp:taxon-name-part></tp:taxon-name></italic><bold>d</bold> conidiophores <bold>e–j</bold> conidiogenous cells, thereinto <bold>j</bold> with attached conidia <bold>k–o</bold> conidia <bold>p</bold> germinated conidium <bold>q, r</bold> culture on <abbrev xmlns:xlink="http://www.w3.org/1999/xlink" xlink:title="potato dextrose agar" id="ABBRID0EIWCK" xlink:type="simple">PDA</abbrev> from above and reverse. Scale bars: 50 μm (<bold>d</bold>); 20 μm (<bold>e–j</bold>); 10 μm (<bold>k–o</bold>); 20 μm (<bold>p</bold>).</p></caption><graphic xmlns:xlink="http://www.w3.org/1999/xlink" xlink:href="mycokeys-108-287-g003.jpg" position="float" orientation="portrait" xlink:type="simple" id="oo_1132313.jpg"><uri content-type="original_file" xlink:type="simple">https://binary.pensoft.net/fig/1132313</uri></graphic></fig></tp:treatment-sec><tp:treatment-sec sec-type="description" id="SECID0EZWCK"><title>Culture characteristics.</title><p><bold><italic>Conidia</italic></bold> germinating on water agar and germ tubes produced from conidia within 12 h. <bold><italic>Colonies</italic></bold> growing on <abbrev xmlns:xlink="http://www.w3.org/1999/xlink" xlink:title="potato dextrose agar" id="ABBRID0EHXCK" xlink:type="simple">PDA</abbrev> attaining 3 cm diam. after six weeks at 25 °C, irregular, undulate, rough, superficial and partially immersed, brown aerial mycelium mixed with pale brown; reverse brown with pale brown.</p></tp:treatment-sec><tp:treatment-sec sec-type="material" id="SECID0ELXCK"><title>Material examined.</title><p>China, Yunnan Province, Xishuangbanna City, an unknown forest beside National Highway 219 (<named-content xmlns:xlink="http://www.w3.org/1999/xlink" content-type="dwc:verbatimCoordinates" xlink:type="simple"><named-content content-type="geo-json" specific-use="{&#34;type&#34;:&#34;Point&#34;,&#34;coordinates&#34;:[101.400000,22.550000]}" id="NCID0EUXCK" xlink:type="simple">21°93'N, 101°24'E</named-content></named-content>, 549.6 m elev.), rotting petiole of the <italic><tp:taxon-name><tp:taxon-name-part taxon-name-part-type="genus" reg="Caryota">Caryota</tp:taxon-name-part><tp:taxon-name-part taxon-name-part-type="species" reg="mitis">mitis</tp:taxon-name-part></tp:taxon-name></italic>, 5 February 2023, Y.R. Xiong and Li Lu, XG215 (<abbrev xmlns:xlink="http://www.w3.org/1999/xlink" xlink:title="Mycological Herbarium of Zhongkai University of Agriculture and Engineering" id="ABBRID0EEYCK" xlink:type="simple">MHZU</abbrev> 23-0166, new host record; living culture, <abbrev xmlns:xlink="http://www.w3.org/1999/xlink" xlink:title="Zhongkai University of Agriculture and Engineering" id="ABBRID0EIYCK" xlink:type="simple">ZHKUCC</abbrev> 24-0139, <abbrev xmlns:xlink="http://www.w3.org/1999/xlink" xlink:title="Zhongkai University of Agriculture and Engineering" id="ABBRID0EMYCK" xlink:type="simple">ZHKUCC</abbrev> 24-0140).</p></tp:treatment-sec><tp:treatment-sec sec-type="notes" id="SECID0EQYCK"><title>Notes.</title><p>Two isolates on rotting petiole of the <italic><tp:taxon-name><tp:taxon-name-part taxon-name-part-type="genus" reg="Caryota">Caryota</tp:taxon-name-part><tp:taxon-name-part taxon-name-part-type="species" reg="mitis">mitis</tp:taxon-name-part></tp:taxon-name></italic> obtained in this study clustered with the <italic><tp:taxon-name><tp:taxon-name-part taxon-name-part-type="genus" reg="Helicoma">H.</tp:taxon-name-part><tp:taxon-name-part taxon-name-part-type="species" reg="guttulatum">guttulatum</tp:taxon-name-part></tp:taxon-name></italic> clade, based on the phylogenetic tree with 100% <abbrev xmlns:xlink="http://www.w3.org/1999/xlink" xlink:title="Maximum Likelihood" id="ABBRID0EMZCK" xlink:type="simple">ML</abbrev>, 100% <abbrev xmlns:xlink="http://www.w3.org/1999/xlink" xlink:title="Maximum Parsimony" id="ABBRID0EQZCK" xlink:type="simple">MP</abbrev> bootstrap support and 0.91 BIPP bootstrap support. The nucleotide differences excluding gaps between <italic><tp:taxon-name><tp:taxon-name-part taxon-name-part-type="genus" reg="Helicoma">H.</tp:taxon-name-part><tp:taxon-name-part taxon-name-part-type="species" reg="guttulatum">guttulatum</tp:taxon-name-part></tp:taxon-name></italic> (<abbrev xmlns:xlink="http://www.w3.org/1999/xlink" xlink:title="Zhongkai University of Agriculture and Engineering" id="ABBRID0E6ZCK" xlink:type="simple">ZHKUCC</abbrev> 24-0139) and <italic><tp:taxon-name><tp:taxon-name-part taxon-name-part-type="genus" reg="Helicoma">H.</tp:taxon-name-part><tp:taxon-name-part taxon-name-part-type="species" reg="guttulatum">guttulatum</tp:taxon-name-part></tp:taxon-name></italic> (MFLUCC 16-0022) in <abbrev xmlns:xlink="http://www.w3.org/1999/xlink" xlink:title="internal transcribed spacer" id="ABBRID0EO1CK" xlink:type="simple">ITS</abbrev> is 3.60% (17/472 base pairs), while there is no difference in <abbrev xmlns:xlink="http://www.w3.org/1999/xlink" xlink:title="large subunit nuclear rRNA gene" id="ABBRID0ES1CK" xlink:type="simple">LSU</abbrev> and one base pair difference in <italic>tef</italic> 1-<italic>α</italic> and <italic>rpb</italic>2. Our two isolates are similar to <italic><tp:taxon-name><tp:taxon-name-part taxon-name-part-type="genus" reg="Helicoma">H.</tp:taxon-name-part><tp:taxon-name-part taxon-name-part-type="species" reg="guttulatum">guttulatum</tp:taxon-name-part></tp:taxon-name></italic> (<xref ref-type="bibr" rid="B22">Hyde et al. 2016</xref>) in shape, colour and size of conidia (Table <xref ref-type="table" rid="T3">3</xref>). Although the conidiophores are longer than in previous collections, this might be due to the branching of the conidiophore of the isolates in this study, whereas the previous collections are unbranched. In addition, the location of the denticles is the same. Therefore, based on morphology and phylogenetic analysis, we identified our isolates as <italic><tp:taxon-name><tp:taxon-name-part taxon-name-part-type="genus" reg="Helicoma">H.</tp:taxon-name-part><tp:taxon-name-part taxon-name-part-type="species" reg="guttulatum">guttulatum</tp:taxon-name-part></tp:taxon-name></italic> and this is a new record of <italic><tp:taxon-name><tp:taxon-name-part taxon-name-part-type="genus" reg="Helicoma">H.</tp:taxon-name-part><tp:taxon-name-part taxon-name-part-type="species" reg="guttulatum">guttulatum</tp:taxon-name-part></tp:taxon-name></italic> on <italic><tp:taxon-name><tp:taxon-name-part taxon-name-part-type="genus" reg="Caryota">Caryota</tp:taxon-name-part><tp:taxon-name-part taxon-name-part-type="species" reg="mitis">mitis</tp:taxon-name-part></tp:taxon-name></italic>. <italic><tp:taxon-name><tp:taxon-name-part taxon-name-part-type="genus" reg="Helicoma">Helicoma</tp:taxon-name-part><tp:taxon-name-part taxon-name-part-type="species" reg="guttulatum">guttulatum</tp:taxon-name-part></tp:taxon-name></italic> was first introduced on decaying wood from Thailand by <xref ref-type="bibr" rid="B22">Hyde et al. (2016)</xref>, based on morphology and phylogeny. <xref ref-type="bibr" rid="B60">Tian et al. (2022)</xref> reported a new collection of <italic><tp:taxon-name><tp:taxon-name-part taxon-name-part-type="genus" reg="Helicoma">H.</tp:taxon-name-part><tp:taxon-name-part taxon-name-part-type="species" reg="guttulatum">guttulatum</tp:taxon-name-part></tp:taxon-name></italic> on decaying wood of an unidentified host from Thailand.</p></tp:treatment-sec><tp:treatment-sec><!--Section generated to contain objects referenced in tp:taxon-treatment.--><table-wrap id="T3" position="float" orientation="portrait"><label>Table 3.</label><caption><p>Comparison of asexual morph characteristics of <italic><tp:taxon-name><tp:taxon-name-part taxon-name-part-type="genus" reg="Helicoma">Helicoma</tp:taxon-name-part></tp:taxon-name></italic> species in this study; the names of strains in this study are indicated in bold.</p></caption><table id="TID0EIAGK" rules="all"><tbody><tr><th rowspan="1" colspan="1">Species names and culture accession numbers</th><th rowspan="1" colspan="1">Conidiophores</th><th rowspan="1" colspan="1">Conidiogenous cells</th><th rowspan="1" colspan="1">Conidia</th><th rowspan="1" colspan="1">Septate number</th><th rowspan="1" colspan="1">Colour</th><th rowspan="1" colspan="1">Coiled times</th><th rowspan="1" colspan="1">References</th></tr><tr><td rowspan="1" colspan="1"><italic><tp:taxon-name><tp:taxon-name-part taxon-name-part-type="genus" reg="Helicoma">Helicoma</tp:taxon-name-part><tp:taxon-name-part taxon-name-part-type="species" reg="acropleurogenum">acropleurogenum</tp:taxon-name-part></tp:taxon-name></italic> GZCC 22-2035</td><td rowspan="1" colspan="1">118–389 μm long, 5.5–8.5 μm wide (x̄ = 219 × 6.5 μm, n = 20)</td><td rowspan="1" colspan="1">20–32 μm long, 5–8 μm wide (x̄ = 25 × 6 μm, n = 20)</td><td rowspan="1" colspan="1">21–24 μm diam. and conidial filament 8.5–10.5 μm wide (x̄ = 22.0 × 9.5 μm, n = 20), 48–58 μm long</td><td rowspan="1" colspan="1">6–7</td><td rowspan="1" colspan="1">pale brown</td><td rowspan="1" colspan="1">tightly coiled 1½–1¾ times</td><td rowspan="1" colspan="1">
                      <xref ref-type="bibr" rid="B40">Lu et al. (2023)</xref>
                    </td></tr><tr><td rowspan="1" colspan="1"><italic><tp:taxon-name><tp:taxon-name-part taxon-name-part-type="genus" reg="Helicoma">Helicoma</tp:taxon-name-part><tp:taxon-name-part taxon-name-part-type="species" reg="inthanonense">inthanonense</tp:taxon-name-part></tp:taxon-name></italic> MFLUCC 11-0003</td><td rowspan="1" colspan="1">(14.5–)26.5–34(−42) μm in diam., 3 μm wide</td><td rowspan="1" colspan="1">NA</td><td rowspan="1" colspan="1">(10–)13–20 μm in diam., 4–7 μm wide (x̄ = 14 × 6 μm)</td><td rowspan="1" colspan="1">7</td><td rowspan="1" colspan="1">hyaline to brown</td><td rowspan="1" colspan="1">NA</td><td rowspan="1" colspan="1">
                      <xref ref-type="bibr" rid="B4">Boonmee et al. (2011)</xref>
                    </td></tr><tr><td rowspan="1" colspan="1"><italic><tp:taxon-name><tp:taxon-name-part taxon-name-part-type="genus" reg="Helicoma">Helicoma</tp:taxon-name-part><tp:taxon-name-part taxon-name-part-type="species" reg="hydei">hydei</tp:taxon-name-part></tp:taxon-name></italic> MFLUCC 18-1270</td><td rowspan="1" colspan="1">135–310 μm long, 4.5–7.0 μm wide</td><td rowspan="1" colspan="1">13–37 μm long, 4.5–7.0 μm wide</td><td rowspan="1" colspan="1">19–30 μm diam. (x̄ = 25.0 μm, n = 20), conidial filament 6–12 μm wide (x̄ = 8.1 μm, n = 20)</td><td rowspan="1" colspan="1">NA</td><td rowspan="1" colspan="1">pale brown to brown</td><td rowspan="1" colspan="1">tightly coiled 1–1½ times</td><td rowspan="1" colspan="1">
                      <xref ref-type="bibr" rid="B33">Liu et al. (2019)</xref>
                    </td></tr><tr><td rowspan="1" colspan="1"><italic><tp:taxon-name><tp:taxon-name-part taxon-name-part-type="genus" reg="Helicoma">Helicoma</tp:taxon-name-part><tp:taxon-name-part taxon-name-part-type="species" reg="dennisii">dennisii</tp:taxon-name-part></tp:taxon-name></italic> NBRC 30667</td><td rowspan="1" colspan="1">3.5–5 µm wide at the basal part and tapering to 3–3.5 µm wide at the apical part, up to 190 µm long</td><td rowspan="1" colspan="1">1–1.5 × 0.5–1 µm</td><td rowspan="1" colspan="1">10–15 (13.5) µm in diam.; conidial filament hyaline to dilute fuscous, 4–5.5 (4.5) µm thick</td><td rowspan="1" colspan="1">6–9 (8)</td><td rowspan="1" colspan="1">Hyaline</td><td rowspan="1" colspan="1">tightly coiled 1¼–1¾ (1½) times</td><td rowspan="1" colspan="1">
                      <xref ref-type="bibr" rid="B69">Zhao et al. (2007)</xref>
                    </td></tr><tr><td rowspan="1" colspan="1">
                      <bold><italic><tp:taxon-name><tp:taxon-name-part taxon-name-part-type="genus" reg="Helicoma">Helicoma</tp:taxon-name-part><tp:taxon-name-part taxon-name-part-type="species" reg="oleifera">oleifera</tp:taxon-name-part></tp:taxon-name></italic><abbrev xmlns:xlink="http://www.w3.org/1999/xlink" xlink:title="Zhongkai University of Agriculture and Engineering" id="ABBRID0E6CCK" xlink:type="simple">ZHKUCC</abbrev> 24-0121</bold>
                    </td><td rowspan="1" colspan="1">145–360 μm long, 6.5–7.5 μm wide (x̄ = 235 × 6.8 μm, n = 20)</td><td rowspan="1" colspan="1">13–22 μm long, 5–7.5 μm wide, tiny tooth–like protrusions (1.3–2.3 μm long, 1.4–2.5 μm wide)</td><td rowspan="1" colspan="1">18–22.5 μm diam. and conidial filament 6.8–9 μm wide (x̄ = 20.4 μm diam., 8.2 μm wide, n = 50), 45–55 μm long</td><td rowspan="1" colspan="1">8</td><td rowspan="1" colspan="1">pale brown to brown</td><td rowspan="1" colspan="1">tightly coiled 1½ times</td><td rowspan="1" colspan="1">This study</td></tr><tr><td rowspan="1" colspan="1"><italic><tp:taxon-name><tp:taxon-name-part taxon-name-part-type="genus" reg="Helicoma">Helicoma</tp:taxon-name-part><tp:taxon-name-part taxon-name-part-type="species" reg="guttulatum">guttulatum</tp:taxon-name-part></tp:taxon-name></italic> MFLUCC 16-0022</td><td rowspan="1" colspan="1">74–182 (197) μm long, 4–6 μm wide (x̄ = 120 × 5 μm, n = 20)</td><td rowspan="1" colspan="1">NA</td><td rowspan="1" colspan="1">18–23 μm diam. and conidial filament 6–8 μm wide (x̄ = 20 × 7 μm, n = 20)</td><td rowspan="1" colspan="1">8–9</td><td rowspan="1" colspan="1">hyaline to pale brown</td><td rowspan="1" colspan="1">tightly coiled 1–1½ times</td><td rowspan="1" colspan="1">
                      <xref ref-type="bibr" rid="B22">Hyde et al. (2016)</xref>
                    </td></tr><tr><td rowspan="1" colspan="1">
                      <bold><italic><tp:taxon-name><tp:taxon-name-part taxon-name-part-type="genus" reg="Helicoma">Helicoma</tp:taxon-name-part><tp:taxon-name-part taxon-name-part-type="species" reg="guttulatum">guttulatum</tp:taxon-name-part></tp:taxon-name></italic><abbrev xmlns:xlink="http://www.w3.org/1999/xlink" xlink:title="Zhongkai University of Agriculture and Engineering" id="ABBRID0EVFCK" xlink:type="simple">ZHKUCC</abbrev> 24-0139</bold>
                    </td><td rowspan="1" colspan="1">75–225 μm long, 5.5–6 μm wide (x̄ = 152 × 5.7 μm, n = 20)</td><td rowspan="1" colspan="1">10–29 μm long, 5–8.8 μm wide, tiny tooth–like protrusions (1.6–3.5 μm long, 1.6–2.5 μm wide)</td><td rowspan="1" colspan="1">21–30 μm diam. and conidial filament 7.2–10 μm wide (x̄ = 25 μm diam., 8.4 μm wide, n = 50), 48–69 μm long</td><td rowspan="1" colspan="1">8–9</td><td rowspan="1" colspan="1">pale brown</td><td rowspan="1" colspan="1">tightly coiled 1½ times</td><td rowspan="1" colspan="1">This study</td></tr><tr><td rowspan="1" colspan="1"><italic><tp:taxon-name><tp:taxon-name-part taxon-name-part-type="genus" reg="Helicoma">Helicoma</tp:taxon-name-part><tp:taxon-name-part taxon-name-part-type="species" reg="rufum">rufum</tp:taxon-name-part></tp:taxon-name></italic> MFLUCC 17-1806</td><td rowspan="1" colspan="1">110–210 μm long, 7–8.5 μm wide</td><td rowspan="1" colspan="1">9–14 μm long, 5.5–8.5 μm wide, tiny tooth–like protrusions (2.5–3.6 μm long, 1.5–2 μm wide)</td><td rowspan="1" colspan="1">35–45 μm diam. and conidial filament 4–5.5 μm wide (x = 41 × 4.5 μm, n = 20), 240–410 μm long</td><td rowspan="1" colspan="1">27–37</td><td rowspan="1" colspan="1">hyaline to pale brown</td><td rowspan="1" colspan="1">coiled 2–3 times, becoming loosely coiled in water</td><td rowspan="1" colspan="1">
                      <xref ref-type="bibr" rid="B38">Lu et al. (2018b)</xref>
                    </td></tr><tr><td rowspan="1" colspan="1">
                      <bold><italic><tp:taxon-name><tp:taxon-name-part taxon-name-part-type="genus" reg="Helicoma">Helicoma</tp:taxon-name-part><tp:taxon-name-part taxon-name-part-type="species" reg="rufum">rufum</tp:taxon-name-part></tp:taxon-name></italic><abbrev xmlns:xlink="http://www.w3.org/1999/xlink" xlink:title="Zhongkai University of Agriculture and Engineering" id="ABBRID0ELICK" xlink:type="simple">ZHKUCC</abbrev> 24-0143</bold>
                    </td><td rowspan="1" colspan="1">150–270 µm long, 4–7.5 µm thick (x̄ = 225 × 5.9 μm, n = 20)</td><td rowspan="1" colspan="1">7–15 μm long, 4–7 μm wide, tiny tooth–like protrusions (3–6 μm long, 1.5–3 μm wide)</td><td rowspan="1" colspan="1">21–47 μm diam. and conidial filament 2–5 μm wide (x̄ = 36 × 3.8 μm, n = 40), 145–345 μm long</td><td rowspan="1" colspan="1">25–35</td><td rowspan="1" colspan="1">hyaline</td><td rowspan="1" colspan="1">tightly coiled 3–4.5 coils</td><td rowspan="1" colspan="1">This study</td></tr><tr><td rowspan="1" colspan="1"><italic><tp:taxon-name><tp:taxon-name-part taxon-name-part-type="genus" reg="Neohelicosporium">Neohelicosporium</tp:taxon-name-part><tp:taxon-name-part taxon-name-part-type="species" reg="hyalosporum">hyalosporum</tp:taxon-name-part></tp:taxon-name></italic> GZCC 16-0076</td><td rowspan="1" colspan="1">up to 540 μm long, 4–5.5 μm wide</td><td rowspan="1" colspan="1">9–13 μm long, 4–5.5 μm wide</td><td rowspan="1" colspan="1">25–33 μm diam. and conidial filament 3–4 μm wide (x̄ = 28 μm diam., 3.5 μm wide, n = 50), 125–225 μm long</td><td rowspan="1" colspan="1">NA</td><td rowspan="1" colspan="1">hyaline</td><td rowspan="1" colspan="1">tightly coiled 2.5–3.5 times, becoming loosely coiled in water</td><td rowspan="1" colspan="1">
                      <xref ref-type="bibr" rid="B37">Lu et al. (2018a)</xref>
                    </td></tr><tr><td rowspan="1" colspan="1"><italic><tp:taxon-name><tp:taxon-name-part taxon-name-part-type="genus" reg="Neohelicosporium">Neohelicosporium</tp:taxon-name-part><tp:taxon-name-part taxon-name-part-type="species" reg="ovoideum">ovoideum</tp:taxon-name-part></tp:taxon-name></italic> GZCC 16-0064</td><td rowspan="1" colspan="1">up to 420 μm long, 4–6 μm wide</td><td rowspan="1" colspan="1">10–15 μm long, 4–6 μm wide</td><td rowspan="1" colspan="1">25–35 μm diam. and conidial filament 3–4 μm wide (x̄ = 28 × 3.5 μm, n = 50), 180–230 μm long</td><td rowspan="1" colspan="1">multi–septate</td><td rowspan="1" colspan="1">hyaline</td><td rowspan="1" colspan="1">tightly coiled 2–3 times, becoming loosely coiled in water</td><td rowspan="1" colspan="1">
                      <xref ref-type="bibr" rid="B38">Lu et al. (2018b)</xref>
                    </td></tr><tr><td rowspan="1" colspan="1">
                      <bold><italic><tp:taxon-name><tp:taxon-name-part taxon-name-part-type="genus" reg="Neohelicosporium">Neohelicosporium</tp:taxon-name-part><tp:taxon-name-part taxon-name-part-type="species" reg="guineensis">guineensis</tp:taxon-name-part></tp:taxon-name></italic><abbrev xmlns:xlink="http://www.w3.org/1999/xlink" xlink:title="Zhongkai University of Agriculture and Engineering" id="ABBRID0ELMCK" xlink:type="simple">ZHKUCC</abbrev> 24-0113</bold>
                    </td><td rowspan="1" colspan="1">50–160 μm long, 4–6 μm wide (x̄ = 120 × 5.2 μm, n = 10)</td><td rowspan="1" colspan="1">11.5–20 μm long, 3.5–5.5 μm wide, tiny tooth–like protrusions (1.4–2.7 μm long, 1.2–2 μm wide)</td><td rowspan="1" colspan="1">16–20 μm diam. and conidial filament 1.8–3 μm wide (x̄ = 18 μm diam., 2.4 μm wide, n = 50), 90–130 μm long</td><td rowspan="1" colspan="1">11–12</td><td rowspan="1" colspan="1">hyaline</td><td rowspan="1" colspan="1">tightly coiled 2½–3½ times, loosely coiled in water</td><td rowspan="1" colspan="1">This study</td></tr><tr><td rowspan="1" colspan="1"><italic><tp:taxon-name><tp:taxon-name-part taxon-name-part-type="genus" reg="Neohelicosporium">Neohelicosporium</tp:taxon-name-part><tp:taxon-name-part taxon-name-part-type="species" reg="fusisporum">fusisporum</tp:taxon-name-part></tp:taxon-name></italic> MFUCC 16-0642</td><td rowspan="1" colspan="1">NA</td><td rowspan="1" colspan="1">12–20 μm long, 1.5–2.5 μm wide</td><td rowspan="1" colspan="1">18–22 μm diam. and conidial filament 1.5–2.5 μm wide (x̄ = 18 μm × 2 μm, n = 50), 100–150 μm long</td><td rowspan="1" colspan="1">multi–septate</td><td rowspan="1" colspan="1">hyaline</td><td rowspan="1" colspan="1">tightly coiled 2½–3¼ times, loosely coiled in water</td><td rowspan="1" colspan="1">
                      <xref ref-type="bibr" rid="B26">Jayasiri et al. (2017)</xref>
                    </td></tr><tr><td rowspan="1" colspan="1">
                      <bold><italic><tp:taxon-name><tp:taxon-name-part taxon-name-part-type="genus" reg="Neohelicosporium">Neohelicosporium</tp:taxon-name-part><tp:taxon-name-part taxon-name-part-type="species" reg="xishuangbannaensis">xishuangbannaensis</tp:taxon-name-part></tp:taxon-name></italic><abbrev xmlns:xlink="http://www.w3.org/1999/xlink" xlink:title="Zhongkai University of Agriculture and Engineering" id="ABBRID0EBPCK" xlink:type="simple">ZHKUCC</abbrev> 24-0119</bold>
                    </td><td rowspan="1" colspan="1">40–125 μm long, 3–6 μm wide (x̄ = 68.4 × 4.4 μm, n = 20)</td><td rowspan="1" colspan="1">7–14 μm long, 2.5–5.5 μm wide, tiny tooth–like protrusions (1.8–3.3 μm long, 1.1–2.3 μm wide)</td><td rowspan="1" colspan="1">16.5–20.5 μm diam. and conidial filament 1.8–3.2 μm wide (x̄ = 18.5 μm diam., 2.4 μm wide, n = 50), 90–125 μm long</td><td rowspan="1" colspan="1">9–13</td><td rowspan="1" colspan="1">hyaline</td><td rowspan="1" colspan="1">tightly coiled 2–3¼ times, loosely coiled in water</td><td rowspan="1" colspan="1">This study</td></tr></tbody></table></table-wrap></tp:treatment-sec><ref-list><ref id="B22"><mixed-citation xmlns:xlink="http://www.w3.org/1999/xlink" xlink:type="simple"><person-group><name name-style="western"><surname>Hyde</surname><given-names>KD</given-names></name><name name-style="western"><surname>Hongsanan</surname><given-names>S</given-names></name><name name-style="western"><surname>Jeewon</surname><given-names>R</given-names></name><name name-style="western"><surname>Bhat</surname><given-names>DJ</given-names></name><name name-style="western"><surname>McKenzie</surname><given-names>EHC</given-names></name><name name-style="western"><surname>Jones</surname><given-names>EBG</given-names></name><name name-style="western"><surname>Phookamsak</surname><given-names>R</given-names></name><name name-style="western"><surname>Ariyawansa</surname><given-names>HA</given-names></name><name name-style="western"><surname>Boonmee</surname><given-names>S</given-names></name><name name-style="western"><surname>Zhao</surname><given-names>Q</given-names></name><name name-style="western"><surname>Abdel-Aziz</surname><given-names>FA</given-names></name><name name-style="western"><surname>Abdel-Wahab</surname><given-names>MA</given-names></name><name name-style="western"><surname>Banmai</surname><given-names>S</given-names></name><name name-style="western"><surname>Chomnunti</surname><given-names>P</given-names></name><name name-style="western"><surname>Cui</surname><given-names>BK</given-names></name><name name-style="western"><surname>Daranagama</surname><given-names>DA</given-names></name><name name-style="western"><surname>Das</surname><given-names>K</given-names></name><name name-style="western"><surname>Dayarathne</surname><given-names>MC</given-names></name><name name-style="western"><surname>de Silva</surname><given-names>NI</given-names></name><name name-style="western"><surname>Dissanayake</surname><given-names>AJ</given-names></name><name name-style="western"><surname>Doilom</surname><given-names>M</given-names></name><name name-style="western"><surname>Ekanayaka</surname><given-names>AH</given-names></name><name name-style="western"><surname>Gibertoni</surname><given-names>TB</given-names></name><name name-style="western"><surname>Góes-Neto</surname><given-names>A</given-names></name><name name-style="western"><surname>Huang</surname><given-names>SK</given-names></name><name name-style="western"><surname>Jayasiri</surname><given-names>SC</given-names></name><name name-style="western"><surname>Jayawardena</surname><given-names>RS</given-names></name><name name-style="western"><surname>Konta</surname><given-names>S</given-names></name><name name-style="western"><surname>Lee</surname><given-names>HB</given-names></name><name name-style="western"><surname>Li</surname><given-names>WJ</given-names></name><name name-style="western"><surname>Lin</surname><given-names>CG</given-names></name><name name-style="western"><surname>Liu</surname><given-names>JK</given-names></name><name name-style="western"><surname>Lu</surname><given-names>YZ</given-names></name><name name-style="western"><surname>Luo</surname><given-names>ZL</given-names></name><name name-style="western"><surname>Manawasinghe</surname><given-names>IS</given-names></name><name name-style="western"><surname>Manimohan</surname><given-names>P</given-names></name><name name-style="western"><surname>Mapook</surname><given-names>A</given-names></name><name name-style="western"><surname>Niskanen</surname><given-names>T</given-names></name><name name-style="western"><surname>Norphanphoun</surname><given-names>C</given-names></name><name name-style="western"><surname>Papizadeh</surname><given-names>M</given-names></name><name name-style="western"><surname>Perera</surname><given-names>RH</given-names></name><name name-style="western"><surname>Phukhamsakda</surname><given-names>C</given-names></name><name name-style="western"><surname>Richter</surname><given-names>C</given-names></name><name name-style="western"><surname>et</surname><given-names>al. (</given-names></name></person-group> (<year>2016</year>) <article-title>Fungal diversity notes 367–490: Taxonomic and phylogenetic contributions to fungal taxa.</article-title><source>Fungal Diversity</source><volume>80</volume>: <fpage>1</fpage>–<lpage>270</lpage>. <ext-link xlink:href="10.1007/s13225-016-0373-x" ext-link-type="doi" xlink:type="simple">https://doi.org/10.1007/s13225-016-0373-x</ext-link></mixed-citation></ref><ref id="B40"><mixed-citation xmlns:xlink="http://www.w3.org/1999/xlink" xlink:type="simple"><person-group><name name-style="western"><surname>Lu</surname><given-names>YZ</given-names></name><name name-style="western"><surname>Ma</surname><given-names>J</given-names></name><name name-style="western"><surname>Xiao</surname><given-names>XJ</given-names></name><name name-style="western"><surname>Zhang</surname><given-names>LJ</given-names></name><name name-style="western"><surname>Ma</surname><given-names>XY</given-names></name><name name-style="western"><surname>Xiao</surname><given-names>YP</given-names></name><name name-style="western"><surname>Kang</surname><given-names>JC</given-names></name></person-group> (<year>2023</year>) <article-title>Two novel species and one new record of <italic><tp:taxon-name><tp:taxon-name-part taxon-name-part-type="genus">Helicoma</tp:taxon-name-part></tp:taxon-name></italic> from tropical China.</article-title><source>Mycosystema</source><volume>42</volume>(<issue>1</issue>): <fpage>263</fpage>–<lpage>277</lpage>.</mixed-citation></ref><ref id="B4"><mixed-citation xmlns:xlink="http://www.w3.org/1999/xlink" xlink:type="simple"><person-group><name name-style="western"><surname>Boonmee</surname><given-names>S</given-names></name><name name-style="western"><surname>Zhang</surname><given-names>Y</given-names></name><name name-style="western"><surname>Chomnunti</surname><given-names>P</given-names></name><name name-style="western"><surname>Chukeatirote</surname><given-names>E</given-names></name><name name-style="western"><surname>Tsui</surname><given-names>CKM</given-names></name><name name-style="western"><surname>Bahkali</surname><given-names>AH</given-names></name><name name-style="western"><surname>Hyde</surname><given-names>KD</given-names></name></person-group> (<year>2011</year>) <article-title>Revision of lignicolous <tp:taxon-name><tp:taxon-name-part taxon-name-part-type="family">Tubeufiaceae</tp:taxon-name-part></tp:taxon-name> based on morphological reexamination and phylogenetic analysis.</article-title><source>Fungal Diversity</source><volume>51</volume>(<issue>1</issue>): <fpage>63</fpage>–<lpage>102</lpage>. <ext-link xlink:href="10.1007/s13225-011-0147-4" ext-link-type="doi" xlink:type="simple">https://doi.org/10.1007/s13225-011-0147-4</ext-link></mixed-citation></ref><ref id="B33"><mixed-citation xmlns:xlink="http://www.w3.org/1999/xlink" xlink:type="simple"><person-group><name name-style="western"><surname>Liu</surname><given-names>NG</given-names></name><name name-style="western"><surname>Lu</surname><given-names>YZ</given-names></name><name name-style="western"><surname>Bhat</surname><given-names>DJ</given-names></name><name name-style="western"><surname>McKenzie</surname><given-names>EHC</given-names></name><name name-style="western"><surname>Lumyong</surname><given-names>S</given-names></name><name name-style="western"><surname>Jumpathong</surname><given-names>J</given-names></name><name name-style="western"><surname>Liu</surname><given-names>JK</given-names></name></person-group> (<year>2019</year>) <article-title><italic><tp:taxon-name><tp:taxon-name-part taxon-name-part-type="genus">Kevinhydea</tp:taxon-name-part><tp:taxon-name-part taxon-name-part-type="species">brevistipitata</tp:taxon-name-part></tp:taxon-name></italic> gen. et sp. nov. and <italic><tp:taxon-name><tp:taxon-name-part taxon-name-part-type="genus">Helicoma</tp:taxon-name-part><tp:taxon-name-part taxon-name-part-type="species">hydei</tp:taxon-name-part></tp:taxon-name></italic> sp. nov., (<tp:taxon-name><tp:taxon-name-part taxon-name-part-type="family">Tubeufiaceae</tp:taxon-name-part></tp:taxon-name>) from decaying wood habitats.</article-title><source>Mycological Progress</source><volume>18</volume>(<issue>5</issue>): <fpage>671</fpage>–<lpage>682</lpage>. <ext-link xlink:href="10.1007/s11557-019-01480-8" ext-link-type="doi" xlink:type="simple">https://doi.org/10.1007/s11557-019-01480-8</ext-link></mixed-citation></ref><ref id="B69"><mixed-citation xmlns:xlink="http://www.w3.org/1999/xlink" xlink:type="simple"><person-group><name name-style="western"><surname>Zhao</surname><given-names>GZ</given-names></name><name name-style="western"><surname>Liu</surname><given-names>X</given-names></name><name name-style="western"><surname>Wu</surname><given-names>W</given-names></name></person-group> (<year>2007</year>) <article-title>Helicosporous hyphomycetes from China.</article-title><source>Fungal Diversity</source><volume>26</volume>: <fpage>313</fpage>–<lpage>524</lpage>.</mixed-citation></ref><ref id="B38"><mixed-citation xmlns:xlink="http://www.w3.org/1999/xlink" xlink:type="simple"><person-group><name name-style="western"><surname>Lu</surname><given-names>YZ</given-names></name><name name-style="western"><surname>Liu</surname><given-names>JK</given-names></name><name name-style="western"><surname>Hyde</surname><given-names>KD</given-names></name><name name-style="western"><surname>Jeewon</surname><given-names>R</given-names></name><name name-style="western"><surname>Kang</surname><given-names>JC</given-names></name><name name-style="western"><surname>Fan</surname><given-names>C</given-names></name><name name-style="western"><surname>Boonmee</surname><given-names>S</given-names></name><name name-style="western"><surname>Bhat</surname><given-names>DJ</given-names></name><name name-style="western"><surname>Luo</surname><given-names>ZL</given-names></name><name name-style="western"><surname>Lin</surname><given-names>CG</given-names></name><name name-style="western"><surname>Eungwanichayapant</surname><given-names>PD</given-names></name></person-group> (<year>2018b</year>) <article-title>A taxonomic reassessment of <tp:taxon-name><tp:taxon-name-part taxon-name-part-type="order">Tubeufiales</tp:taxon-name-part></tp:taxon-name> based on multi-locus phylogeny and morphology.</article-title><source>Fungal Diversity</source><volume>92</volume>(<issue>1</issue>): <fpage>131</fpage>–<lpage>344</lpage>. <ext-link xlink:href="10.1007/s13225-018-0411-y" ext-link-type="doi" xlink:type="simple">https://doi.org/10.1007/s13225-018-0411-y</ext-link></mixed-citation></ref><ref id="B37"><mixed-citation xmlns:xlink="http://www.w3.org/1999/xlink" xlink:type="simple"><person-group><name name-style="western"><surname>Lu</surname><given-names>YZ</given-names></name><name name-style="western"><surname>Boonmee</surname><given-names>S</given-names></name><name name-style="western"><surname>Liu</surname><given-names>JK</given-names></name><name name-style="western"><surname>Hyde</surname><given-names>KD</given-names></name><name name-style="western"><surname>McKenzie</surname><given-names>EHC</given-names></name><name name-style="western"><surname>Eungwanichayapant</surname><given-names>PD</given-names></name><name name-style="western"><surname>Kang</surname><given-names>JC</given-names></name></person-group> (<year>2018a</year>) <article-title>Multi-gene phylogenetic analyses reveals <italic><tp:taxon-name><tp:taxon-name-part taxon-name-part-type="genus">Neohelicosporium</tp:taxon-name-part></tp:taxon-name></italic> gen. nov. and five new species of helicosporous hyphomycetes from aquatic habitats.</article-title><source>Mycological Progress</source><volume>17</volume>(<issue>5</issue>): <fpage>631</fpage>–<lpage>646</lpage>. <ext-link xlink:href="10.1007/s11557-017-1366-1" ext-link-type="doi" xlink:type="simple">https://doi.org/10.1007/s11557-017-1366-1</ext-link></mixed-citation></ref><ref id="B26"><mixed-citation xmlns:xlink="http://www.w3.org/1999/xlink" xlink:type="simple"><person-group><name name-style="western"><surname>Jayasiri</surname><given-names>SC</given-names></name><name name-style="western"><surname>Hyde</surname><given-names>KD</given-names></name><name name-style="western"><surname>Jones</surname><given-names>EBG</given-names></name><name name-style="western"><surname>Lu</surname><given-names>YZ</given-names></name></person-group> (<year>2017</year>) <italic><tp:taxon-name><tp:taxon-name-part taxon-name-part-type="genus">Neohelicosporium</tp:taxon-name-part><tp:taxon-name-part taxon-name-part-type="species">fusisporum</tp:taxon-name-part></tp:taxon-name></italic> sp. nov. (<tp:taxon-name><tp:taxon-name-part taxon-name-part-type="family">Tubeufiaceae</tp:taxon-name-part></tp:taxon-name>) and a first record of a sexual morph within <italic><tp:taxon-name><tp:taxon-name-part taxon-name-part-type="genus">Neohelicosporium</tp:taxon-name-part></tp:taxon-name></italic>. Studies in <tp:taxon-name><tp:taxon-name-part taxon-name-part-type="kingdom">Fungi</tp:taxon-name-part></tp:taxon-name> 2(1): 210–217. <ext-link xlink:href="10.5943/sif/2/1/24" ext-link-type="doi" xlink:type="simple">https://doi.org/10.5943/sif/2/1/24</ext-link></mixed-citation></ref><ref id="B60"><mixed-citation xmlns:xlink="http://www.w3.org/1999/xlink" xlink:type="simple"><person-group><name name-style="western"><surname>Tian</surname><given-names>X</given-names></name><name name-style="western"><surname>Karunarathna</surname><given-names>SC</given-names></name><name name-style="western"><surname>Xu</surname><given-names>R</given-names></name><name name-style="western"><surname>Lu</surname><given-names>Y</given-names></name><name name-style="western"><surname>Suwannarach</surname><given-names>N</given-names></name><name name-style="western"><surname>Mapook</surname><given-names>A</given-names></name><name name-style="western"><surname>Bao</surname><given-names>D</given-names></name><name name-style="western"><surname>Xu</surname><given-names>J</given-names></name><name name-style="western"><surname>Tibpromma</surname><given-names>S</given-names></name></person-group> (<year>2022</year>) <article-title>Three new species, two new records and four new collections of <tp:taxon-name><tp:taxon-name-part taxon-name-part-type="family">Tubeufiaceae</tp:taxon-name-part></tp:taxon-name> from Thailand and China.</article-title><source>Journal of <tp:taxon-name><tp:taxon-name-part taxon-name-part-type="kingdom">Fungi</tp:taxon-name-part></tp:taxon-name></source><volume>8</volume>(<issue>2</issue>): <fpage>206</fpage>. <ext-link xlink:href="10.3390/jof8020206" ext-link-type="doi" xlink:type="simple">https://doi.org/10.3390/jof8020206</ext-link></mixed-citation></ref></ref-list></tp:taxon-treatment>
